# Supplementary material for: Dynamic Surface Topography for Thoracic and Lumbar Pain Patients—Applicability and First Results
Source: Bioengineering (Basel). 2025 Mar 13;12(3):289. doi: 10.3390/bioengineering12030289 (PMC11939185; doi:10.3390/bioengineering12030289)
Supplement: Supplementary file 1 [file bioengineering-12-00289-s001.zip]

Archive with 1 entries (1 files):
- bioengineering-3481105-supplementary.pdf
